# Supplementary material for: Validation of Reference Genes for Gene Expression Studies in Virus-Infected Nicotiana benthamiana Using Quantitative Real-Time PCR
Source: PLoS One. 2012 Sep 28;7(9):e46451. doi: 10.1371/journal.pone.0046451 (PMC3460881; doi:10.1371/journal.pone.0046451)
Supplement: Table S1 — Raw Ct data. The Excel spreadsheet contains the raw Ct data used for statistical analysis in this study. (XLS) [file pone.0046451.s008.xls]

## Sheet: Sheet1
	GAPDH	18S	EF1α	SAMD	L23	UK	PP2A	APR	UBI3	SAND	ACT	TUB	GBP	F-BOX	PPR
Count	54	54	54	54	54	54	54	54	54	54	54	54	54	54	54
Mean	21.2331	23.5504	24.1998	25.5731	25.998	26.9674	27.0541	27.6059	28.9478	29.0156	29.4372	29.9869	32.2717	32.5144	35.0754
SD	1.14682	0.605035	0.765222	1.06411	0.699699	0.522487	0.451557	0.748638	0.886061	0.632711	1.03009	0.967274	0.439849	0.59071	0.474941
Min	19.29	22.41	22.86	23.66	25.09	25.71	26.21	25.8	27.47	27.85	27.53	27.88	31.5	31.34	34.22
Q1	20.395	23.22	23.71	24.61	25.41	26.6675	26.8	27.0575	28.0875	28.53	28.685	29.165	31.8625	32.1625	34.83
Median	21.22	23.53	24.055	25.8	25.74	26.965	27.025	27.755	28.99	29.02	29.37	30.135	32.245	32.5	34.965
Q3	22.3025	24.0425	24.775	26.515	26.7625	27.2775	27.2925	28.0775	29.6325	29.3575	30.465	30.65	32.66	32.905	35.4175
Max	22.92	24.8	25.65	27.46	27.51	28.12	27.85	29.07	30.82	30.31	31.24	31.96	33.01	34.12	36.02
Bottom	20.395	23.22	23.71	24.61	25.41	26.6675	26.8	27.0575	28.0875	28.53	28.685	29.165	31.8625	32.1625	34.83
2Q Box	0.825	0.31	0.345	1.19	0.33	0.2975	0.225	0.6975	0.9025	0.49	0.685	0.97	0.3825	0.3375	0.135
3Q Box	1.0825	0.5125	0.72	0.715	1.0225	0.3125	0.2675	0.3225	0.6425	0.3375	1.095	0.515	0.415	0.405	0.4525
Whisker-	1.105	0.81	0.85	0.95	0.32	0.9575	0.59	1.2575	0.6175	0.68	1.155	1.285	0.3625	0.8225	0.61
Whisker+	0.6175	0.7575	0.875	0.945	0.7475	0.8425	0.5575	0.9925	1.1875	0.9525	0.775	1.31	0.35	1.215	0.6025
Offset	1.5	2.5	3.5	14.5	4.5	5.5	6.5	7.5	13.5	8.5	9.5	10.5	15.5	11.5	12.5
	GAPDH	18S	EF1α	SAMD	L23	UK	PP2A	APR	UBI3	SAND	ACT	TUB	GBP	F-BOX	PPR
	19.29	23.36	24.18	26.54	25.53	26.52	26.88	28.22	27.64	30.28	27.65	29.05	31.68	32.54	34.84
	19.64	23.36	24.19	26.7	25.48	26.56	26.89	28.39	27.92	30.31	27.96	28.59	31.84	32.66	34.63
	19.34	23.33	24.23	26.74	25.41	26.54	26.94	28.55	28.05	30.26	27.87	28.63	31.78	32.6	34.24
	19.43	24.02	24.8	26.27	26	27.01	27.42	27.64	29.02	29.01	28.15	29.76	32.92	32.57	35.22
	19.64	23.78	24.7	26.25	25.89	27.09	27.2	27.71	29.03	29.01	28.07	30.04	33.01	32.53	35.42
	19.59	24.01	24.89	26.26	25.98	27.2	27.23	27.62	29.03	28.94	28.09	30.26	33.01	32.73	35.24
	19.82	23.32	24.12	25.71	25.42	25.88	26.41	26.78	29.29	29.03	27.53	27.95	31.63	31.88	34.85
	19.85	23.31	24.16	25.71	25.53	26.09	26.3	26.73	29.45	29.02	27.71	27.88	31.75	32.04	34.66
	19.95	23.21	24.04	25.66	25.51	26.08	26.38	26.5	29.31	29.1	27.69	27.88	31.78	32	34.54
	19.52	22.75	23.71	25.95	25.41	27.28	27.12	28.15	27.49	28.53	28.73	28.86	32.25	32.79	35.83
	19.56	22.51	23.78	25.95	25.29	27.27	26.8	28.17	27.47	28.62	28.67	28.87	32.45	32.66	35.75
	19.7	22.45	23.78	25.9	25.26	27.38	26.93	28.21	27.64	28.53	28.67	28.96	32.52	32.43	35.73
	20.45	22.5	23.5	25.06	25.34	27.22	27.13	27.92	27.81	29.32	28.5	29.32	31.99	32.87	34.91
	20.39	22.49	23.5	25.09	25.37	27.14	27.17	28.11	27.86	29.23	28.39	29.16	32.04	32.93	35
	20.54	22.41	23.52	25.08	25.41	27.21	27.18	28.1	27.76	29.24	28.43	29.18	32.01	32.89	35.05
	20.66	23.33	23.38	26.05	25.26	26.96	27.05	28.01	28.11	28.96	29.4	29.56	32.75	31.92	35.62
	20.67	23.33	23.24	25.96	25.09	26.82	27	27.94	28.06	28.97	29.34	29.44	32.71	32.05	35.68
	20.64	23.28	23.34	25.89	25.25	26.82	27.1	27.98	28.08	29.1	29.42	29.08	32.94	32.16	35.41
	20.3	23.6	24.13	25.11	25.41	27.36	27.24	28.35	27.79	28.46	29.15	30.53	32.52	32.24	34.47
	20.41	23.47	24.07	25.29	25.39	27.37	27.12	28.41	27.97	28.42	29.4	29.95	32.77	32.22	35.04
	20.65	23.5	23.86	25.31	25.35	27.38	27.25	28.37	27.92	28.45	29.28	30.28	32.76	32.41	34.85
	22.51	23.77	23.82	26.39	25.59	26.93	26.88	27.94	28.56	28.57	29.61	30.79	32.59	32.11	35.04
	22.64	23.67	23.61	26.45	25.65	26.88	27	27.97	28.53	28.46	29.62	30.67	32.62	32.17	34.87
	22.37	23.77	23.81	26.4	25.6	26.92	26.88	27.95	28.54	28.39	29.5	30.44	32.6	32.36	34.83
	22.32	24.42	25.08	27.1	26.45	27.2	26.99	29.03	29.48	29.66	31.24	31.14	32.36	32.92	34.93
	22.31	24.35	24.95	27.46	26.64	27.19	26.89	29.07	29.61	29.71	30.99	30.84	32.8	32.98	35.25
	22.28	24.38	25.01	27.16	26.59	27.17	26.92	28.96	29.49	29.94	30.95	31.01	32.52	33.19	35.21
	21.64	23.15	22.89	23.67	25.42	25.98	26.5	25.99	28.62	27.85	29.61	30.02	31.5	31.34	34.25
	21.72	23.25	22.86	23.66	25.2	25.71	26.33	26.02	28.53	27.9	29.54	30.07	31.53	31.34	34.34
	21.8	23.18	22.88	23.78	25.29	25.93	26.38	25.8	28.51	27.88	29.54	30.15	31.52	31.52	34.22
	22.58	23.69	23.63	24.21	26.79	26.88	27.3	26.65	29.56	29.02	30.84	31.06	31.71	32.92	34.92
	22.33	23.56	23.69	24.25	26.83	26.93	27.25	26.79	29.91	29.16	30.93	31.41	31.68	32.8	34.99
	22.23	23.76	23.69	24.23	26.81	26.86	27.27	26.76	29.89	28.97	30.79	31.42	31.66	32.96	34.87
	22.67	24.75	24.31	24.62	27.51	26.72	27.69	26.68	29.69	30.19	30.76	31.53	32.23	33.91	34.94
	22.55	24.8	24.17	24.6	27.4	26.59	27.46	26.84	29.78	30.05	30.6	31.39	32.24	34.07	34.51
	22.79	24.62	24.03	24.61	27.21	26.65	27.51	26.6	29.78	29.95	30.59	31.96	32.23	34.12	34.7
	20.99	24.1	25.47	26.47	26.74	27.97	27.85	27.83	30.63	29.4	29.03	30.57	32.56	32.96	35.71
	20.87	24.1	25.46	26.53	27.05	28.08	27.66	27.84	30.82	29.62	29.16	30.59	32.66	32.83	35.86
	20.88	24.1	25.49	26.53	26.82	28.12	27.82	27.85	30.82	29.37	29.11	30.37	32.51	32.91	35.82
	21.22	22.69	25.65	26.88	26.88	27.38	27.63	27.76	30.13	29.29	29.32	30.14	32.68	32.35	35.47
	21.27	22.64	25.5	26.9	26.77	27.54	27.68	27.74	30.13	29.37	29.27	30.13	32.67	32.27	35.54
	21.25	22.93	25.35	26.91	26.98	27.64	27.63	27.7	30.11	29.48	29.23	30.15	32.57	32.67	35.35
	21.22	23.25	25.64	26.62	26.94	26.52	27.82	27.68	29.68	29.25	29	30.73	32.67	33.03	35.9
	21.18	23.13	25.56	26.71	27.04	26.62	27.76	27.83	29.64	29.21	29.17	31.01	32.66	32.97	35.9
	21.16	23.15	25.59	26.55	26.95	26.65	27.72	27.84	29.71	29.07	29.14	31.02	32.66	33.07	36.02
	22.14	23.39	24.12	24.61	25.96	26.81	26.8	27.62	28.69	28.38	30.49	29.12	32.07	32.26	34.99
	22.16	23.59	24.08	24.69	25.88	26.74	26.81	27.75	28.96	28.53	30.58	29.07	32.13	32.4	34.84
	22.35	23.63	24.04	24.7	25.93	26.88	26.76	27.7	28.88	28.71	30.63	29.08	32.13	32.47	34.83
	22.73	24.18	23.73	24.07	25.58	27	26.74	27.05	28.74	28.04	30.2	29.47	31.87	31.68	34.75
	22.92	24.18	23.78	24.05	25.63	26.97	26.77	27.16	28.85	28.35	30.39	30.05	31.81	31.61	34.53
	22.75	24.05	23.71	24.09	25.6	27.05	26.71	27.13	28.73	28.24	30.18	29.65	31.86	31.7	34.8
	22.17	24.09	24.01	24.52	25.86	27.48	26.21	27.01	29.18	29.06	30.59	30.23	32.09	32.16	34.86
	22.27	24.02	23.94	24.56	25.89	27.46	26.27	27.24	29.05	28.14	30.54	30.28	32.11	32.38	34.88
	22.28	24.06	24.12	24.49	25.83	27.61	26.29	27.08	29.25	28.84	30.37	30.5	32.06	32.23	35.17
IQR	1.9075	0.8225	1.065	1.905	1.3525	0.61	0.4925	1.02	1.545	0.8275	1.78	1.485	0.7975	0.7425	0.5875
min outlier	17.5338	21.9862	22.1125	21.7525	23.3813	25.7525	26.0613	25.5275	25.77	27.2888	26.015	26.9375	30.6663	31.0487	33.9487
max outlier	25.1637	25.2763	26.3725	29.3725	28.7912	28.1925	28.0312	29.6075	31.95	30.5988	33.135	32.8775	33.8562	34.0188	36.2988
Min	19.29	22.41	22.86	23.66	25.09	25.71	26.21	25.8	27.47	27.85	27.53	27.88	31.5	31.34	34.22
Max	22.92	24.8	25.65	27.46	27.51	28.12	27.85	29.07	30.82	30.31	31.24	31.96	33.01	34.12	36.02
Min outlier						o
Max outlier														o
max-min	3.63	2.39	2.79	3.8	2.42	2.41	1.64	3.27	3.35	2.46	3.71	4.08	1.51	2.78	1.8
